# Supplementary material for: Personality Traits Associated with the Risk of Exercise Dependence in Ultraendurance Athletes: A Cross-Sectional Study
Source: Int J Environ Res Public Health. 2023 Jan 6;20(2):1042. doi: 10.3390/ijerph20021042 (PMC9858902; doi:10.3390/ijerph20021042)
Supplement: Supplementary file 1 [file ijerph-20-01042-s001.zip]

Archive with 1 entries (1 files):
- ijerph-2104539-supplementary.pdf
